# Supplementary material for: Genetic and pharmacological inactivation of peptidoglycan remodeling increases antibiotic susceptibility of vancomycin-resistant Enterococcus faecium
Source: bioRxiv. 2026 Mar 11:2025.09.11.675460. Preprint. [Version 2] doi: 10.1101/2025.09.11.675460 (PMC13014144; doi:10.1101/2025.09.11.675460)
Supplement: Supplement 1 [file media-1.xlsx]

## Sheet: Replicate 1
Competition (%) was calculated relative to full occupancy of a cysteine site by IA-DTB. Values <0 were assigned as 0 and considered as non-liganded by pghi4.
UpiParc ID & position of modified Cys site	Protein annotation	Competition by pghi-4, 10 µM (%)	Competition by pghi-4, 25 µM (%)	Competition by pghi-4, 50 µM (%)
UPI000037F97B 210	Glutamine synthetase, type I	0	0	0
UPI000037FCDC 14	Fructokinase	0	0	8.87
UPI000037FD76 523	Tyrosine decarboxylase	0	0	15.31
UPI000037FD67 245	ATP synthase	0	0	40.24
UPI000037FEC8 46	Glutathione-disulfide reductase	0	0	11.49
UPI000037FDC9 163	Aminoacyl-tRNA hydrolase	0	0	32.48
UPI00003C5095 169	N-acetylmuramic acid 6-phosphate etherase	0	0	40.33
UPI00003C51F0 368	NAD(P)-specific glutamate dehydrogenase	0	0	35.64
UPI00003C5169 136	L-asparaginase, type II	0	0	0
UPI000037F9C1 552	Glycosyltransferase, group 2 family protein	0	0	34.38
UPI000037F99F 248	Transcriptional regulator, DeoR family	59.11	78.4	100
UPI000037F922 239	Glutamate racemase	4.59	17.03	51.69
UPI000037F972 310	Inosine-5'-monophosphate dehydrogenase	0	0	4.22
UPI000037F9C1 226	Glycosyltransferase, group 2 family protein	0	0	22.55
UPI000037FA33 26	Phosphoglycerate mutase family protein	0	0	22.4
UPI000037FAF2 112	Uncharacterized protein	0	0	29.39
UPI000037FB1D 37	Uncharacterized protein	0	0	0
UPI000037FAAA 266	ATP-dependent DNA helicase RecG	0	0	59.08
UPI00003C5104 192	Nicotinate-nucleotide adenylyltransferase	0	0	22.65
UPI00003C5186 161	DNA polymerase III, delta' subunit	9.5	15.32	74.15
UPI00003C5169 265	L-asparaginase, type II	0	0	0
UPI000037FE1B 29	Phosphoglucosamine mutase	43.57	0	59.79
UPI00003C518C 152	Methyltransferase domain protein	0	0	44.33
UPI00003C517F 42	Uncharacterized protein	0	0	0.6
UPI000037F922 44	Glutamate racemase	24.42	41.64	46.29
UPI000037F8B2 69	RNA methyltransferase, RsmD family	2.63	0	38.04
UPI000037F897 161	Prephenate dehydrogenase	0	0	8.97
UPI000037F6B5 116	Peroxiredoxin, Ohr subfamily	28.58	49.91	66.53
UPI00000B9FD2 78	D-Ala-D-Ala dipeptidase	0	0	37.53
UPI000037F8B7 341	Pyruvate carboxylase	0	0	31.19
UPI000037F98A 142	Diphosphomevalonate decarboxylase	0	0	0
UPI000037F8B7 95	Pyruvate carboxylase	0	0	0
UPI000037F66B 93	NrdI protein	0	0	0
UPI00000013A2 82	4-phosphoerythronate dehydrogenase	18.57	7.61	56.63
UPI000005BD4D 27	Ribosomal protein L36	0	0.25	10.46
UPI00000B0764 294	D-ala D-ala ligase protein	0	0	9.08
UPI00000037EC 31	Sporulation initiation inhibitor protein Soj	0	0	10.11
UPI000037FA4B 20	Oxidoreductase, aldo/keto reductase family protein Oxidoreductase, aldo/keto reductase family protein...	0	0	13.56
UPI000037F7BE 8	Cytidylyltransferase	3.01	22.34	21.49
UPI000037F7BC 170	Oxidoreductase, NAD-binding domain protein	0	0	24.1
UPI000037F8BC 111	Hydroxymethylglutaryl-CoA synthase	0	0	48.53
UPI0000000463 118	Kanamycin kinase	0	0	4.74
UPI00000013A1 169	Transcriptional regulatory protein WalR	0	5.66	55.06
UPI000037F599 310	TRNA-guanine transglycosylase	0	0	0
UPI000037F9C2 436	Methyltransferase domain protein	5.89	9.43	39.93
UPI0000000463 224	Kanamycin kinase	0	0	54.36
UPI000005C339 157	Response regulator receiver domain protein	0	0	41.93
UPI000037F48B 183	Glucokinase	0	0	1.13
UPI00001D5C07 90	DNA mismatch repair protein MutS	0	0	26.74
UPI000037F7B8 90	N-acetylneuraminate synthase	0	0	18.79
UPI000037F69A 12	General stress protein A	0	31.92	76.12
UPI000037F4EB 52	Adenylate cyclase	2.43	18.77	60.27
UPI000037F48B 178	Glucokinase	35.87	26.98	26.65
UPI000037F9C2 506	Methyltransferase domain protein	1.64	0	33
UPI000037F97A 438	CTP synthase	4.24	0	8.39
UPI000037F9C2 403	Methyltransferase domain protein	0	0	62.1
UPI000037FA29 265	Adenylosuccinate synthase	0	0	0
UPI000037F97B 291	Glutamine synthetase, type I	0	0	0
UPI000037FA33 162	Phosphoglycerate mutase family protein	13.51	0	49.38
UPI000037F4B6 36	Uncharacterized protein	0	0	55.18
UPI000037F9D2 213	ABC1 family protein	0	0	53.87
UPI000037F7B7 162	UDP-glucose 4-epimerase	0	0	0
UPI000037F8B2 149	RNA methyltransferase, RsmD family	0	0	25.11
UPI000037F7B8 33	N-acetylneuraminate synthase	0	0	23.52
UPI0000000463 19	Kanamycin kinase	0	0	46.13
UPI000037F97B 96	Glutamine synthetase, type I	0	0	0
UPI000037F870 660	DNA topoisomerase I	3.38	0	0
UPI000037F599 327	TRNA-guanine transglycosylase	0	0	0
UPI000037F9C1 589	Glycosyltransferase, group 2 family protein	0	0	12.9
UPI000037F5B4 68	Aspartyl/glutamyl-tRNA(Asn/Gln) amidotransferase, B subunit Aspartyl/glutamyl-tRNA(Asn/Gln) amidotransferase, ...	0	0	5.2
UPI000037F66B 109	NrdI protein	0	0	0
UPI000005C33B 182	ABC transporter, ATP-binding protein	0	0	6.32
UPI000037F586 331	Tagatose-bisphosphate aldolase	0	0	18.64
UPI000037F8B7 229	Pyruvate carboxylase	0	0	0
UPI000037F8F1 420	DNA gyrase, B subunit	0	0	48.78
UPI000037F755 104	Cyclic nucleotide-binding domain protein	0	0	12.34
UPI000037F7B7 72	UDP-glucose 4-epimerase	0	0	0
UPI000037F8B7 256	Pyruvate carboxylase	0	0	18.28
UPI000037F748 72	Transcriptional regulator, DeoR family	0	0	37.88
UPI000037F7BE 204	Cytidylyltransferase	0	0	0
UPI000037F701 26	Sporulation initiation inhibitor protein Soj	0	0	41
UPI000037F8B7 395	Pyruvate carboxylase	0	0	0
UPI000037F81E 222	RNA methyltransferase, RsmE family	0	0	44.38
UPI000037F8C9 151	6-phospho-beta-glucosidase	0	0	0
UPI000037F4F7 169	Uncharacterized protein	0	0	48.83
UPI0000000463 130	Kanamycin kinase	19.3	0	21.84
UPI000037F97B 170	Glutamine synthetase, type I	0	0	0
UPI000037F849 250	Uncharacterized protein	0	0	0
UPI000037F8F9 369	Unspecific monooxygenase	21.6	32.89	68.06
UPI000037F599 313	TRNA-guanine transglycosylase	0	0	0
UPI000037F48B 176	Glucokinase	34.16	42.12	24.79
UPI000037F5B4 192	Aspartyl/glutamyl-tRNA(Asn/Gln) amidotransferase, B subunit Aspartyl/glutamyl-tRNA(Asn/Gln) amidotransferase, ...	0	3.97	29.12
UPI000037F976 16	Uncharacterized protein	36.03	0	40.35
UPI000037F589 261	Choloylglycine hydrolase	0	0	0
UPI000037F8B7 20	Pyruvate carboxylase	0	0	0
UPI000037F870 682	DNA topoisomerase I	0	0	0
UPI000037F8B7 244	Pyruvate carboxylase	0	0	28.31
UPI000037F589 277	Choloylglycine hydrolase	0	0	3.5
UPI00000B9FD2 157	D-Ala-D-Ala dipeptidase	6.92	20.78	43.42
UPI000037FA13 64	Uncharacterized protein	7.59	0	7.77
UPI000037F99E 275	1-phosphofructokinase	0	0	0
UPI000037FA59 251	Ribose-phosphate diphosphokinase	37.78	12.84	65.07
UPI000037FB23 55	3-oxoacyl-[acyl-carrier-protein] reductase	0	0	23.58
UPI000037FB24 155	Beta-ketoacyl-acyl-carrier-protein synthase II	0	2.93	56.96
UPI000037FB20 56	Beta-ketoacyl-acyl-carrier-protein synthase III	0	0	0
UPI000037FC12 483	Alkyl hydroperoxide reductase, F subunit	0	0	0
UPI000037FBF0 113	Redox-sensing transcriptional repressor rex	0	0	0
UPI000037FB77 107	YbaK/EbsC protein	0	0	30.1
UPI000037FB2C 113	Acetyl-CoA carboxylase, carboxyl transferase, alpha subunit Acetyl-CoA carboxylase, carboxyl transferase, alph...	11.07	0	0
UPI000037FC06 117	Peroxiredoxin, Ohr subfamily	14.81	7.14	32.99
UPI000037FB5A 398	Arginine deiminase	0	0	19.1
UPI000037FC13 79	Uncharacterized protein	0	0	0
UPI000037FBBB 71	Pyridine nucleotide-disulfide oxidoreductase	7.1	0	15.88
UPI000037FC53 232	Galactokinase	0	0	14.65
UPI000037FCC8 195	Glutaminase A	0	0	2.3
UPI000037FBB3 108	D-ribose pyranase	0	6.84	0
UPI000037FB5F 580	Methionine--tRNA ligase	0	0	0
UPI000037FB69 91	Purine nucleoside phosphorylase	0	0	0
UPI000037FB80 89	Cof-like hydrolase	0	0	21.28
UPI000037FE16 36	Uncharacterized protein	0	0	22.11
UPI000037FDC0 132	Thiamine diphosphokinase	0	0	0
UPI000037FB5F 31	Methionine--tRNA ligase	0	0	9.49
UPI000037FC86 155	Uncharacterized protein	0	0	1.37
UPI000037FC65 145	BNR/Asp-box repeat protein	0	0	2.5
UPI000037FC12 340	Alkyl hydroperoxide reductase, F subunit	12.5	2.48	54.27
UPI000037FD4A 128	SUF system FeS assembly protein, NifU family	8.66	12.88	30.41
UPI00003C508F 65	Pyroglutamyl-peptidase I	0	0	0
UPI000037FEC8 393	Glutathione-disulfide reductase	0	0	0
UPI0000380049 117	Oxidoreductase, NAD-binding domain protein	0	0	0
UPI000037FF84 168	Glycosyltransferase, group 2 family protein	0	0	12.86
UPI000037FECC 220	UDP-N-acetylmuramate dehydrogenase	0	0	10.42
UPI00003C5144 74	Universal stress family protein	0	0	50.1
UPI000037FE27 37	Orotate phosphoribosyltransferase	0	0	24.9
UPI00003C50AA 174	Cystathionine beta-lyase PatB	17.45	0.26	32.22
UPI000037FE57 250	Transcription termination factor NusA	0	0	28.33
UPI000037FFAF 94	Alkylphosphonate utilization operon protein PhnA	0	0	0
UPI000037FE1B 268	Phosphoglucosamine mutase	0	0	29.12
UPI000037FE60 189	Riboflavin biosynthesis protein RibF	0	0	10.8
UPI00003C50FC 32	Negative regulator of genetic competence ClpC/MecB Negative regulator of genetic competence ClpC/MecB...	0	0	19.89
UPI00003C50D2 360	Oligoendopeptidase, pepF/M3 family	0	0	3.6
UPI0000380056 287	Site-specific recombinase, phage integrase family	0	0	11.4
UPI000037FF16 80	GAF domain protein	0	0	8.39
UPI000037FFCF 25	Type I restriction modification DNA specificity domain protein Type I restriction modification DNA specificity do...	0	0	44.1
UPI000037FE57 305	Transcription termination factor NusA	0	0	36.12
UPI000037FE5F 256	TRNA pseudouridine synthase B	0	0	0
UPI000037FF6B 56	Copper chaperone CopZ	0	1.1	20.85
UPI00003C504C 44	Exodeoxyribonuclease VII, small subunit	0	2.51	10.67
UPI000037FECC 52	UDP-N-acetylmuramate dehydrogenase	0	0	0
UPI00003C5027 51	Transcriptional regulator, MerR family	0	0	30.06
UPI00003C50AA 377	Cystathionine beta-lyase PatB	0	0	0
UPI000037FE26 89	Orotidine 5'-phosphate decarboxylase	0	0	0
UPI000037FF87 250	Glucose-1-phosphate thymidylyltransferase	0	0	23.93
UPI000037FFFE 109	Glutamate--tRNA ligase	0	0	0
UPI0000380018 99	Transcriptional regulator, Rrf2 family	16.57	38.59	50.15
UPI00003C50B4 228	Mur ligase middle domain protein	0	0	21.44
UPI00003C50B6 287	Glyoxalase family protein	0	0	0
UPI00003C50AA 196	Cystathionine beta-lyase PatB	0	0	0
UPI000037FFA0 910	Isoleucine--tRNA ligase	0	0	0
UPI000037FFFE 107	Glutamate--tRNA ligase	0	0	0
UPI00003C5031 88	Flavodoxin	0	0	10.88
UPI000037FEC8 41	Glutathione-disulfide reductase	0	0	0
UPI00003C50B4 231	Mur ligase middle domain protein	0	0	31.27
UPI000038005A 77	TIGR01440 family protein	0	0	32.42
UPI00003C50FC 29	Negative regulator of genetic competence ClpC/MecB Negative regulator of genetic competence ClpC/MecB...	0	0	5.77
UPI00003C5144 140	Universal stress family protein	4.04	0	31.25
UPI00003C5085 156	Phosphopantothenoylcysteine decarboxylase	0	0	27.14
UPI000037FFB5 113	NOL1/NOP2/sun family protein	0	0	36.21
UPI00003C502B 35	Tyrosine--tRNA ligase	28.68	9.29	45.48
UPI000037FF16 130	GAF domain protein	0	0	0
UPI00003C50B6 93	Glyoxalase family protein	0	0	24.48
UPI00003C5101 229	Acetyl-CoA carboxylase, biotin carboxylase subunit Acetyl-CoA carboxylase, biotin carboxylase subunit...	62.26	35.09	54.09
UPI00003C5165 485	Septation ring formation regulator EzrA	0	0	0
UPI00003C516E 24	GMP reductase	0	0	0
UPI00003C5161 516	Ribonuclease J 1	0	0.93	39.79
UPI00003C5161 522	Ribonuclease J 1	0	0	46.82
UPI00003C520A 119	ComE operon protein 2	16.46	33.42	50.72
UPI00003C532C 127	Triose-phosphate isomerase	14.44	0	16.2
UPI00003C516E 16	GMP reductase	0	0	0
UPI00003C52B4 88	Cytidine deaminase	38.68	0	20.2
UPI00003C51A0 166	Peroxiredoxin	0	0	29.83
UPI00003C520A 9	ComE operon protein 2	0	0	17.64
UPI00003C5202 263	DNA-directed RNA polymerase, alpha subunit	0	0	0
UPI00003C521A 367	Phosphogluconate dehydrogenase	11.04	0	12.95
UPI00003C5386 295	Pyridine nucleotide-disulfide oxidoreductase	0	0	0
UPI000054135E 362	DNA-directed RNA polymerase, beta' subunit	0	0	21.07
UPI00003C532C 187	Triose-phosphate isomerase	0	0	0
UPI00019CBFEB 51	Uncharacterized protein	0	0	0
UPI000054135E 825	DNA-directed RNA polymerase, beta' subunit	0	0	0
UPI00003C5374 253	Uncharacterized protein	15.59	14.31	86.92
UPI0000543C0B 13	ATP-dependent Clp protease, ATP-binding subunit ClpX ATP-dependent Clp protease, ATP-binding subunit Cl...	0	0	0
UPI0001B6E321 159	Uracil phosphoribosyltransferase	0	0	7.24
UPI00003C52B5 140	Deoxyribose-phosphate aldolase	0	0	0
UPI0000542979 40	Ribosomal protein S14p/S29e	38.2	0	27.06
UPI00003C52AF 68	Acetyltransferase, GNAT family	0	0	1.2
UPI00003C5202 126	DNA-directed RNA polymerase, alpha subunit	0	0	35.23
UPI00003C5238 356	Serine--tRNA ligase	0	0	0
UPI00003C51F0 352	NAD(P)-specific glutamate dehydrogenase	0	0	30.3
UPI00003C521A 169	Phosphogluconate dehydrogenase	0	0	0
UPI00003C521B 30	Ribosomal protein L32	0	12.58	0
UPI00003C520A 122	ComE operon protein 2	0	0	53.56
UPI00003C532C 126	Triose-phosphate isomerase	0	0	13.51
UPI00003C51F0 322	NAD(P)-specific glutamate dehydrogenase	0	0	0
UPI00003C52B5 58	Deoxyribose-phosphate aldolase	0	0	0
UPI00003C52A4 313	Uncharacterized protein	0	4.77	73.12
UPI00003C52E7 177	Rhodanese-like protein	0	0	0
UPI00003C52E7 263	Rhodanese-like protein	0	5.03	37.9
UPI00003C52A4 490	Uncharacterized protein	7.94	5.72	72.17
UPI00003C531D 95	PTS system, mannose/fructose/sorbose family, IIB component PTS system, mannose/fructose/sorbose family, IIB c...	0	0	36.36
UPI00003C52B4 55	Cytidine deaminase	0	0	0
UPI00003C5238 353	Serine--tRNA ligase	0	0	0
UPI00003C52D5 158	Inorganic diphosphatase PpaC	0	0	0
UPI00003C51B4 251	DNA-formamidopyrimidine glycosylase	0	0	36.54
UPI00003C5371 52	Dihydrolipoyl dehydrogenase	1.2	1.73	32.54
UPI00003C52E7 281	Rhodanese-like protein	1.65	0	21.49
UPI00003C51CD 12	ATP-dependent protease HslVU, peptidase subunit	0	0	0
UPI00003C52E7 28	Rhodanese-like protein	0	0	0
UPI00003C52B4 91	Cytidine deaminase	24.43	5.01	9.37
UPI00003C538E 9	Bactoprenol glucosyl transferase-like protein	0	3.01	38.73
UPI00003C52D5 118	Inorganic diphosphatase PpaC	0	0	9.14
UPI00003C531C 333	Transcriptional regulatory protein LevR	0	16.6	68.9
UPI00003C5359 197	Shikimate dehydrogenase	6.62	15.3	43.48
UPI00003C539B 349	N-acetylglucosamine-6-phosphate deacetylase	0	0	0
UPI00003C5348 131	NADH oxidase	0	0	0
UPI00003C5348 8	NADH oxidase	0	0	0
UPI0001B6E9C8 93	Thioredoxin-disulfide reductase	0	0	0
UPI00003C5376 225	Uncharacterized protein	0	0	17.97
UPI00003C5371 47	Dihydrolipoyl dehydrogenase	0.04	2.71	30.71
UPI00003C538E 114	Bactoprenol glucosyl transferase-like protein	0	0	44.17
UPI0001B6E150 484	Transketolase	0.51	0	7.79
UPI000054135E 85	DNA-directed RNA polymerase, beta' subunit	0	0	0
UPI00003C538F 118	Methylated-DNA--[protein]-cysteine S-methyltransferase Methylated-DNA--[protein]-cysteine S-methyltransfe...	0	0	0
UPI0000543C0B 115	ATP-dependent Clp protease, ATP-binding subunit ClpX ATP-dependent Clp protease, ATP-binding subunit Cl...	0	8.45	53.55
UPI0000542979 27	Ribosomal protein S14p/S29e	19.95	0	21.09
UPI0000540771 161	Exodeoxyribonuclease III	23.28	0	20.14
UPI0000542B50 78	Uncharacterized protein	35.37	24.28	58.52
UPI00019CCB7F 117	Adenine phosphoribosyltransferase	0	0	40.67
UPI00019CC02F 230	Uncharacterized protein	0	0	30.95
UPI0001B6E164 279	Phenylalanine--tRNA ligase, alpha subunit	0	0	0
UPI0001B6EC21 156	Uncharacterized protein	0	0	13.9
UPI0001B6F07F 273	Methionyl-tRNA formyltransferase	0	0	0
UPI0001B6F080 341	Ribosomal RNA small subunit methyltransferase B	0	12.27	53.8
UPI0000545073 106	Glucosamine-6-phosphate deaminase	0	0	0
UPI00019CC20D 114	Glutamyl aminopeptidase	1.15	0	0
UPI00005446BE 116	Thymidylate synthase	0	0	0
UPI000054135E 899	DNA-directed RNA polymerase, beta' subunit	0	0	0
UPI000054135E 55	DNA-directed RNA polymerase, beta' subunit	0	0	0
UPI00005446BE 221	Thymidylate synthase	0	0	0
UPI000054100A 294	Lipid kinase, YegS/Rv2252/BmrU family	0	0	21.94
UPI000054135E 82	DNA-directed RNA polymerase, beta' subunit	0	0	0
UPI00003DA0A6 55	Acetyl-CoA carboxylase, carboxyl transferase, beta subunit Acetyl-CoA carboxylase, carboxyl transferase, beta...	2.75	0	4.67
UPI000054135E 67	DNA-directed RNA polymerase, beta' subunit	1.24	0	0
UPI00019CBDD9 155	Glyceraldehyde-3-phosphate dehydrogenase, type I	0	0	0
UPI000054135E 69	DNA-directed RNA polymerase, beta' subunit	1.33	0	0
UPI0000542E6E 153	Adenylate kinase	0	0	0
UPI0000540BB2 32	GTP diphosphokinase	17.71	15.78	48.22
UPI0000542E6E 150	Adenylate kinase	0	0	0
UPI0000540BB2 501	GTP diphosphokinase	0	0	4.55
UPI0000543674 96	HAD hydrolase, family IA, variant 1	6.44	0	13.51
UPI00003C539B 86	N-acetylglucosamine-6-phosphate deacetylase	0	0	10.2
UPI00019CBFB6 88	Transcriptional regulator, DeoR family	0	0	48.35
UPI0001B6EC68 190	2-dehydropantoate 2-reductase	0	2.02	33.96
UPI0001B6E281 99	Oxidoreductase, NAD-binding domain protein	0	0	0
UPI00019CC20D 238	Glutamyl aminopeptidase	0	0	3.26
UPI00019CBFB8 7	Galactose-6-phosphate isomerase, LacB subunit	0	0	2.39
UPI0001B6E0FC 93	Endonuclease III	0	0.21	39.97
UPI00019CCA2C 173	Ribosomal protein L2	14.33	2.27	37.29
UPI0001B6E0FC 189	Endonuclease III	0	0	44.76
UPI00019CCB55 16	Ribosomal protein L28	21.44	6.08	24.8
UPI00019CCA7F 22	Glycine cleavage H-protein	0	0	13.87
UPI0001B6E499 170	DNA-invertase hin	0	0	33.84
UPI00019CC454 110	GTP-binding protein YchF	0	0	43.86
UPI0001B6E1AD 93	Copper transport repressor, CopY/TcrY family	5.53	11.31	8.82
UPI0001B6CEC3 170	TRNA binding domain protein	0	7.58	15.46
UPI0001B6E412 408	Excinuclease ABC, A subunit	0	0	2.3
UPI0001B6D2E9 24	Enoyl-[acyl-carrier-protein] reductase	0	11.04	85.85
UPI00019CD000 262	Ribose-phosphate diphosphokinase	9.49	21.56	54.17
UPI00019CCC77 98	Ribonuclease III	12.03	24.53	57.75
UPI0001B6E03A 185	DTDP-glucose 4,6-dehydratase	15.81	0	35.6
UPI0001B6E15A 108	Beta-hydroxyacyl-(Acyl-carrier-protein) dehydratase FabZ Beta-hydroxyacyl-(Acyl-carrier-protein) dehydratas...	0	0	32.98
UPI00019CC911 65	2,3-bisphosphoglycerate-dependent phosphoglycerate mutase 2,3-bisphosphoglycerate-dependent phosphoglycerate...	0	0	0
UPI0001B6EAF5 48	Glutamine ABC transporter, ATP-binding protein GlnQ Glutamine ABC transporter, ATP-binding protein Gln...	0	0	46.04
UPI0001B6E289 277	Aminotransferase AlaT	0	0	8.18
UPI0001B6E1DF 36	CBS domain protein	0	0	11.09
UPI0001B6E164 271	Phenylalanine--tRNA ligase, alpha subunit	0	0	0
UPI0001B6E075 271	Phosphoglycerate kinase	0	0	6.99
UPI0001B6EBAF 26	Uncharacterized protein	0	6.96	31.47
UPI0001B6EC61 280	TRNA uridine 5-carboxymethylaminomethyl modification enzyme GidA TRNA uridine 5-carboxymethylaminomethyl modificati...	0	0	0
UPI0001B6EC3E 124	Sigma-54 interaction domain protein	0	0	0
UPI0001B6E147 176	DNA repair protein RecO	0	8.26	13.21
UPI0001B6F08F 258	Glycoprotease GCP	0	11.49	47.11
UPI00019CC454 105	GTP-binding protein YchF	0	0	54.57
UPI0001B6D39A 224	Citrate (Pro-3S)-lyase, beta subunit	0	0	0
UPI0001B6EBDA 160	Transcriptional regulator, LacI family	0	0	18.74
UPI0001B6E9C8 109	Thioredoxin-disulfide reductase	0	0	0
UPI0001B6EEEF 33	Phosphoenolpyruvate-dependent sugar phosphotransferase system, EIIA 2 Phosphoenolpyruvate-dependent sugar phosphotransfe...	0	0	2.28
UPI0001B6EFB5 123	Uncharacterized protein	0	0	33.7
UPI0001B6EED6 188	Proline--tRNA ligase	0	0	0
UPI0001B6EEE4 239	Sucrose-6-phosphate hydrolase	7.88	0	26.01
UPI0001B6EEE4 261	Sucrose-6-phosphate hydrolase	0	0	0
UPI0001EB7AA4 267	UDP-glucose 4-epimerase	0	0	0
UPI0001B6F0C6 17	3-dehydroquinate dehydratase, type I	0	0.54	53.97
UPI0001B6EEDD 17	Glucose-specific phosphotransferase enzyme IIA component Glucose-specific phosphotransferase enzyme IIA com...	0	0	14.19
UPI0001B6EFD0 203	GDP-L-fucose synthetase	0	0	24.46
UPI0001B6E49B 258	Translation elongation factor G	0	0	38.8
UPI0001B6E037 96	Methionine aminopeptidase, type I	0	0	24.19
UPI0001B6E948 139	UbiC transcription regulator-associated domain protein UbiC transcription regulator-associated domain pro...	0	0	32.36
UPI0001B6EBCC 10	DNA-binding helix-turn-helix protein	0	0	28.24
UPI0001B6E289 85	Aminotransferase AlaT	0.82	8.7	55.66
UPI00019CCBC9 40	Ribosomal protein L33	0	0	13.54
UPI0001B6DFF7 34	2-dehydro-3-deoxyphosphogluconate aldolase/4-hydroxy-2-oxoglutarate aldolase 2-dehydro-3-deoxyphosphogluconate aldolase/4-hydro...	26.78	0	21.69
UPI0001B6EBE7 214	Manganese ABC transporter substrate-binding lipoprotein Manganese ABC transporter substrate-binding lipopr...	0	1.27	30.59
UPI0001B6E321 24	Uracil phosphoribosyltransferase	0	0	30.34
UPI0001B6E215 415	GTP-binding protein TypA	0	0	36.99
UPI0001B6E49B 389	Translation elongation factor G	0	0	29.29
UPI0001B6EACE 193	EDD domain protein, DegV family	13.1	28.75	60.57
UPI0001B6E499 177	DNA-invertase hin	0	0	6.03
UPI00019CCB7F 64	Adenine phosphoribosyltransferase	22.63	22.07	34.51
UPI0001B6EC68 204	2-dehydropantoate 2-reductase	0	0	21.88
UPI0001B6EC66 32	Phosphoglycerate mutase family protein	0	0	8.08
UPI0001B6EC68 296	2-dehydropantoate 2-reductase	12.67	0.58	28.56
UPI0001B6EE3D 178	ATP-dependent DNA helicase PcrA	0	0	16.18
UPI0001B6EEE4 421	Sucrose-6-phosphate hydrolase	0	0	0
UPI0001B6EED6 524	Proline--tRNA ligase	0	0	21.94
UPI0001B6EEEF 8	Phosphoenolpyruvate-dependent sugar phosphotransferase system, EIIA 2 Phosphoenolpyruvate-dependent sugar phosphotransfe...	0	0	0
UPI0001B6EEEF 135	Phosphoenolpyruvate-dependent sugar phosphotransferase system, EIIA 2 Phosphoenolpyruvate-dependent sugar phosphotransfe...	0	0	0
UPI0001B6EFD0 111	GDP-L-fucose synthetase	11.1	18.59	53.13
UPI0001B6EFC9 41	Ribosome biogenesis GTPase YqeH	0	0	0
UPI0001EB7C4A 186	6-phospho-beta-glucosidase GmuD	0	0	0
UPI0001B6F089 97	Ribose operon repressor	0	0	25.54
UPI0001B6F152 827	Preprotein translocase, SecA subunit	42.89	48.38	12.07
UPI0001B6EFD0 44	GDP-L-fucose synthetase	0	0	28.74
UPI0001EB7AA5 231	Ribosomal protein S2	0	0	51.5
UPI0001B6F123 237	Inosine-uridine preferring nucleoside hydrolase	0	0	0
UPI0001B6F080 376	Ribosomal RNA small subunit methyltransferase B	0	0	0
UPI0001B6F156 58	Phosphate ABC transporter, ATP-binding protein	0	12.51	55.26
UPI0001B6F051 333	Competence/damage-inducible protein CinA domain protein Competence/damage-inducible protein CinA domain pr...	9.09	0	27.35
UPI0001BCBD5D 89	Toxin-antitoxin system, toxin component, MazF family Toxin-antitoxin system, toxin component, MazF fami...	0.1	0	9.26
UPI0001B6F1E9 114	NAD dependent epimerase/dehydratase family protein NAD dependent epimerase/dehydratase family protein...	0	0	0
UPI0001B6F152 829	Preprotein translocase, SecA subunit	16.91	19.27	6.21
UPI0001B6F00B 83	Mannose-1-phosphate guanylyltransferase/mannose-6-phosphate isomerase Mannose-1-phosphate guanylyltransferase/mannose-6-...	10.13	0	16.21
UPI0001EB7201 131	S-ribosylhomocysteinase LuxS	0	0	0
UPI0001EB7654 185	Fructose-1,6-bisphosphate aldolase, class II	0	0	0
UPI0001EB7974 140	Universal stress family protein	0	0	14.72
UPI0001B6EFD0 149	GDP-L-fucose synthetase	0	0	21.81
UPI0001EB779A 303	TRNA adenylyltransferase	0	0	0.57
UPI0001EB7EC3 110	Translation elongation factor Tu	43.44	11.31	68.9
UPI0001EB7627 634	Uncharacterized protein	0	0	21.45
UPI0001EB7980 14	Ribosomal protein L33	0	0	13.54
UPI0001B6F343 213	Universal bacterial protein YeaZ	0	23.9	63.08
UPI0001B6F1ED 45	Uncharacterized protein	4.13	8.18	52.12
UPI0001CEA573 7	Lactoylglutathione lyase	0	0	0
UPI0001B6F20A 13	D-ala D-ala ligase protein	13.6	21.21	48.59
UPI0001CEB89E 72	Acetyltransferase, GNAT family	0	0	16.31
UPI0001CEA3A5 219	6-phosphofructokinase	0	0	10.4
UPI0001EB7AA4 203	UDP-glucose 4-epimerase	0	0	0.59
UPI0001EB7EA8 683	DNA-directed RNA polymerase, beta subunit	42.05	23.76	71.21
UPI0001CEB882 638	DNA topoisomerase IV, A subunit	17.11	0	59.41
UPI0001EB7C4B 108	Oxidoreductase, aldo/keto reductase family protein Oxidoreductase, aldo/keto reductase family protein...	0	0	0
UPI0001EB7AB4 274	Pseudouridine synthase, RluA family	0	4.53	23.39
UPI0001B90007 322	Peptide chain release factor 3	0	0	47.51
UPI0001EB7639 128	Transcriptional regulator	14.48	27.04	64.98
UPI0001CEB89F 342	Ribonuclease R	12.92	0	30.45
UPI0001EB7D6F 22	DNA polymerase III, delta subunit	0	15.05	57.44
UPI0001EB74D6 217	Branched-chain-amino-acid transaminase	0	0	32.09
UPI0001EB7980 17	Ribosomal protein L33	0	0	32.42
UPI0001EB71DD 112	DTMP kinase	0	12.06	54.29
UPI0001CEA502 55	UDP-N-acetylmuramoyl-L-alanyl-D-glutamate--L-lysine ligase UDP-N-acetylmuramoyl-L-alanyl-D-glutamate--L-lysin...	0	0	11.86
UPI0001B6F84A 14	Uncharacterized protein	0	10.26	45.12
UPI0001EB7980 41	Ribosomal protein L33	26.5	19.46	37.44
UPI0001EB7810 180	Phosphate acetyltransferase	0	0	0
UPI0001EB7654 161	Fructose-1,6-bisphosphate aldolase, class II	0	0	0
UPI0001EB7D7C 36	Glutaredoxin	0	0	0
UPI0001EB810A 22	Dihydroorotate oxidase	0	0	0
UPI0001EB8501 153	GMP synthase domain protein	0	0	8.45
UPI0002825EE1 300	Phosphoribosylaminoimidazole carboxylase, ATPase subunit Phosphoribosylaminoimidazole carboxylase, ATPase s...	0.14	0	49.34
UPI000282610C 219	Cyclopropane-fatty-acyl-phospholipid synthase	41.95	0	68.91
UPI0001EB84FF 213	ABC transporter, ATP-binding protein	0	17.76	70.18
UPI0001EB810B 190	Amidase	0	0	0
UPI0002829770 144	Alanine racemase	0	0	0
UPI00027C7270 233	Glycine--tRNA ligase, alpha subunit	19.68	0	7.33
UPI00028259B6 80	Glucuronate isomerase	0	0	0
UPI0001EB858A 22	PTS system, Lactose/Cellobiose specific IIB subunit PTS system, Lactose/Cellobiose specific IIB subuni...	0	0	4.8
UPI00028263DC 171	Glycosyltransferase, group 1 family protein	22.38	21.14	58.89
UPI0002825BD7 67	Pyrroline-5-carboxylate reductase	0	0	5.09
UPI0002825DEC 61	YigZ family protein	26.44	9.02	58.59
UPI0002825DBA 205	DNA-binding helix-turn-helix protein	0	0	20.92
UPI0001EB7EC6 200	Phosphopentomutase	0	0	0
UPI0001EB84FF 23	ABC transporter, ATP-binding protein	0	21.46	63.1
UPI0002829771 20	Alanine racemase domain protein	0	0	49.03
UPI000037FAFE 10	Protein hit	0	0	8.44
UPI000037FB03 269	Adenine deaminase	0	0	40.75
UPI000037FAFE 7	Protein hit	10.23	0	30.19
UPI000037FBBD 61	Uncharacterized protein	0	0	5.68
UPI000037FAFE 145	Protein hit	0	0	14.66
UPI000037FB03 580	Adenine deaminase	0	0	5.78
UPI000037FB0C 206	Acetate kinase	0	0	7.39
UPI0001EB798A 412	NlpC/P60 family protein	0	0	22.36

## Sheet: Replicate 2
Competition (%) was calculated relative to full occupancy of a cysteine site by IA-DTB. Values <0 were assigned as 0 and considered as non-liganded by pghi4.
UpiParc ID & position of modified Cys site	Protein annotation	Competition by pghi-4, 10 µM (%)	Competition by pghi-4, 25 µM (%)	Competition by pghi-4, 50 µM (%)
UPI000037F97B 210	Glutamine synthetase, type I	0	0	0
UPI000037FCDC 14	Fructokinase	0	0	11.5
UPI000037FD76 523	Tyrosine decarboxylase	0	0	8.5
UPI000037FD67 245	ATP synthase	0	13.25	39.54
UPI000037FEC8 46	Glutathione-disulfide reductase	0	0	32.11
UPI000037FDC9 163	Aminoacyl-tRNA hydrolase	0	6.78	16.67
UPI00003C5095 169	N-acetylmuramic acid 6-phosphate etherase	0	3.45	42.71
UPI00003C51F0 368	NAD(P)-specific glutamate dehydrogenase	0	0	0
UPI00003C5169 136	L-asparaginase, type II	0	2.27	33.8
UPI000037F9C1 552	Glycosyltransferase, group 2 family protein	0	0	22.21
UPI000037F99F 248	Transcriptional regulator, DeoR family	36.8	71.93	100
UPI000037F922 239	Glutamate racemase	0	11.57	47.86
UPI000037F972 310	Inosine-5'-monophosphate dehydrogenase	0	20.77	51.82
UPI000037F9C1 226	Glycosyltransferase, group 2 family protein	0	0	0
UPI000037FA33 26	Phosphoglycerate mutase family protein	0	0	29.2
UPI000037FAF2 112	Uncharacterized protein	0	0	12.45
UPI000037FB1D 37	Uncharacterized protein	0	0	0
UPI000037FAAA 266	ATP-dependent DNA helicase RecG	0	29.24	37.33
UPI00003C5104 192	Nicotinate-nucleotide adenylyltransferase	0	10.27	35.49
UPI00003C5186 161	DNA polymerase III, delta' subunit	0	6.73	35.93
UPI00003C5169 265	L-asparaginase, type II	0	3.3	12.93
UPI000037FE1B 29	Phosphoglucosamine mutase	0	0	0
UPI00003C518C 152	Methyltransferase domain protein	0	0	31.79
UPI00003C517F 42	Uncharacterized protein	11.03	22.18	81.22
UPI000037F922 44	Glutamate racemase	0	29.81	47.44
UPI000037F8B2 69	RNA methyltransferase, RsmD family	0	0	17.72
UPI000037F897 161	Prephenate dehydrogenase	0	0	26.24
UPI000037F6B5 116	Peroxiredoxin, Ohr subfamily	0.07	46.6	39.59
UPI00000B9FD2 78	D-Ala-D-Ala dipeptidase	0	0.92	30.56
UPI000037F8B7 341	Pyruvate carboxylase	0	0	2.88
UPI000037F98A 142	Diphosphomevalonate decarboxylase	0	0	0
UPI000037F8B7 95	Pyruvate carboxylase	0	0	8.09
UPI000037F66B 93	NrdI protein	0	0	0
UPI00000013A2 82	4-phosphoerythronate dehydrogenase	1.33	28.29	50.65
UPI000005BD4D 27	Ribosomal protein L36	0	0	0
UPI00000B0764 294	D-ala D-ala ligase protein	0	0	40.48
UPI00000037EC 31	Sporulation initiation inhibitor protein Soj	0	16.13	47.36
UPI000037FA4B 20	Oxidoreductase, aldo/keto reductase family protein Oxidoreductase, aldo/keto reductase family protein...	0	0	0
UPI000037F7BE 8	Cytidylyltransferase	0	5.32	32.58
UPI000037F7BC 170	Oxidoreductase, NAD-binding domain protein	0	0	14.06
UPI000037F8BC 111	Hydroxymethylglutaryl-CoA synthase	0	17.37	31.95
UPI0000000463 118	Kanamycin kinase	0	0	0
UPI00000013A1 169	Transcriptional regulatory protein WalR	0	3.52	39.14
UPI000037F599 310	TRNA-guanine transglycosylase	0	0	0
UPI000037F9C2 436	Methyltransferase domain protein	0	20.12	26
UPI0000000463 224	Kanamycin kinase	0	0	0
UPI000005C339 157	Response regulator receiver domain protein	0	0	47.17
UPI000037F48B 183	Glucokinase	0	0	15.56
UPI00001D5C07 90	DNA mismatch repair protein MutS	0	0	30.97
UPI000037F7B8 90	N-acetylneuraminate synthase	0	2.4	27.11
UPI000037F69A 12	General stress protein A	0	9.28	30.28
UPI000037F4EB 52	Adenylate cyclase	0	23.31	43.61
UPI000037F48B 178	Glucokinase	0	0	21.37
UPI000037F9C2 506	Methyltransferase domain protein	0	0	14.59
UPI000037F97A 438	CTP synthase	0	0	0
UPI000037F9C2 403	Methyltransferase domain protein	0	14.69	33.21
UPI000037FA29 265	Adenylosuccinate synthase	0	0	0
UPI000037F97B 291	Glutamine synthetase, type I	0	0	0
UPI000037FA33 162	Phosphoglycerate mutase family protein	0	0	26.21
UPI000037F4B6 36	Uncharacterized protein	0	0	19.44
UPI000037F9D2 213	ABC1 family protein	0	12.01	51.51
UPI000037F7B7 162	UDP-glucose 4-epimerase	0	0	9.01
UPI000037F8B2 149	RNA methyltransferase, RsmD family	0	28.35	8.97
UPI000037F7B8 33	N-acetylneuraminate synthase	0	0	16.15
UPI0000000463 19	Kanamycin kinase	0	24.77	54.17
UPI000037F97B 96	Glutamine synthetase, type I	0	0	0
UPI000037F870 660	DNA topoisomerase I	0	0	0
UPI000037F599 327	TRNA-guanine transglycosylase	0	0	37.06
UPI000037F9C1 589	Glycosyltransferase, group 2 family protein	0	0	27.36
UPI000037F5B4 68	Aspartyl/glutamyl-tRNA(Asn/Gln) amidotransferase, B subunit Aspartyl/glutamyl-tRNA(Asn/Gln) amidotransferase, ...	0	0	0
UPI000037F66B 109	NrdI protein	0	0	0
UPI000005C33B 182	ABC transporter, ATP-binding protein	0	0	12.45
UPI000037F586 331	Tagatose-bisphosphate aldolase	0	7.81	26.84
UPI000037F8B7 229	Pyruvate carboxylase	0	0	11.85
UPI000037F8F1 420	DNA gyrase, B subunit	0	22.82	44.86
UPI000037F755 104	Cyclic nucleotide-binding domain protein	0	9.72	21.15
UPI000037F7B7 72	UDP-glucose 4-epimerase	0	0	0
UPI000037F8B7 256	Pyruvate carboxylase	0	0	10.1
UPI000037F748 72	Transcriptional regulator, DeoR family	0	5.64	43.87
UPI000037F7BE 204	Cytidylyltransferase	0	0	12.35
UPI000037F701 26	Sporulation initiation inhibitor protein Soj	0	0	50.51
UPI000037F8B7 395	Pyruvate carboxylase	0	0	3.42
UPI000037F81E 222	RNA methyltransferase, RsmE family	0	5.46	29.95
UPI000037F8C9 151	6-phospho-beta-glucosidase	0	0	8.37
UPI000037F4F7 169	Uncharacterized protein	0	9.02	39.92
UPI0000000463 130	Kanamycin kinase	0	0	5.37
UPI000037F97B 170	Glutamine synthetase, type I	0	0	21.62
UPI000037F849 250	Uncharacterized protein	0	25.29	52.17
UPI000037F8F9 369	Unspecific monooxygenase	0	3.96	49.43
UPI000037F599 313	TRNA-guanine transglycosylase	0	0	0
UPI000037F48B 176	Glucokinase	0	0	36.5
UPI000037F5B4 192	Aspartyl/glutamyl-tRNA(Asn/Gln) amidotransferase, B subunit Aspartyl/glutamyl-tRNA(Asn/Gln) amidotransferase, ...	0	7.09	52.23
UPI000037F976 16	Uncharacterized protein	0	0	0
UPI000037F589 261	Choloylglycine hydrolase	0	0	0
UPI000037F8B7 20	Pyruvate carboxylase	0	0	0
UPI000037F870 682	DNA topoisomerase I	0	0	3.78
UPI000037F8B7 244	Pyruvate carboxylase	0	0	2.93
UPI000037F589 277	Choloylglycine hydrolase	0	0	0
UPI00000B9FD2 157	D-Ala-D-Ala dipeptidase	0	30.05	75.84
UPI000037FA13 64	Uncharacterized protein	0	0	3.56
UPI000037F99E 275	1-phosphofructokinase	0	0	0
UPI000037FA59 251	Ribose-phosphate diphosphokinase	0	39.25	9.25
UPI000037FB23 55	3-oxoacyl-[acyl-carrier-protein] reductase	0	2.59	40.18
UPI000037FB24 155	Beta-ketoacyl-acyl-carrier-protein synthase II	9.75	42.44	56.69
UPI000037FB20 56	Beta-ketoacyl-acyl-carrier-protein synthase III	0	0	0
UPI000037FC12 483	Alkyl hydroperoxide reductase, F subunit	0	0	17.58
UPI000037FBF0 113	Redox-sensing transcriptional repressor rex	0	0	1.33
UPI000037FB77 107	YbaK/EbsC protein	0	17.36	38.29
UPI000037FB2C 113	Acetyl-CoA carboxylase, carboxyl transferase, alpha subunit Acetyl-CoA carboxylase, carboxyl transferase, alph...	0	0	18.01
UPI000037FC06 117	Peroxiredoxin, Ohr subfamily	0	0	0
UPI000037FB5A 398	Arginine deiminase	0	0	15.34
UPI000037FC13 79	Uncharacterized protein	0	40.78	23.31
UPI000037FBBB 71	Pyridine nucleotide-disulfide oxidoreductase	3.18	14.31	36
UPI000037FC53 232	Galactokinase	0	0	0
UPI000037FCC8 195	Glutaminase A	0	0	17
UPI000037FBB3 108	D-ribose pyranase	0	0	0
UPI000037FB5F 580	Methionine--tRNA ligase	0	0	0
UPI000037FB69 91	Purine nucleoside phosphorylase	0	0	0
UPI000037FB80 89	Cof-like hydrolase	0	4.4	21.39
UPI000037FE16 36	Uncharacterized protein	0	0	8.96
UPI000037FDC0 132	Thiamine diphosphokinase	0	1.22	0
UPI000037FB5F 31	Methionine--tRNA ligase	0	0	0
UPI000037FC86 155	Uncharacterized protein	0	0	0
UPI000037FC65 145	BNR/Asp-box repeat protein	0	1.08	0
UPI000037FC12 340	Alkyl hydroperoxide reductase, F subunit	0	40.62	40.78
UPI000037FD4A 128	SUF system FeS assembly protein, NifU family	0	0	38.84
UPI00003C508F 65	Pyroglutamyl-peptidase I	0	0	0
UPI000037FEC8 393	Glutathione-disulfide reductase	0	0	0
UPI0000380049 117	Oxidoreductase, NAD-binding domain protein	0	0	0
UPI000037FF84 168	Glycosyltransferase, group 2 family protein	0	25.09	0
UPI000037FECC 220	UDP-N-acetylmuramate dehydrogenase	0	0	4.05
UPI00003C5144 74	Universal stress family protein	0	0	47.46
UPI000037FE27 37	Orotate phosphoribosyltransferase	0	15.39	36.56
UPI00003C50AA 174	Cystathionine beta-lyase PatB	0	0	0
UPI000037FE57 250	Transcription termination factor NusA	0	4.48	32
UPI000037FFAF 94	Alkylphosphonate utilization operon protein PhnA	0	0	22.64
UPI000037FE1B 268	Phosphoglucosamine mutase	0	0	31.42
UPI000037FE60 189	Riboflavin biosynthesis protein RibF	0	23.56	10.9
UPI00003C50FC 32	Negative regulator of genetic competence ClpC/MecB Negative regulator of genetic competence ClpC/MecB...	0	0	32.74
UPI00003C50D2 360	Oligoendopeptidase, pepF/M3 family	0	0	0
UPI0000380056 287	Site-specific recombinase, phage integrase family	0	0	31.05
UPI000037FF16 80	GAF domain protein	0	0	0.65
UPI000037FFCF 25	Type I restriction modification DNA specificity domain protein Type I restriction modification DNA specificity do...	18.49	54.27	48.92
UPI000037FE57 305	Transcription termination factor NusA	0	6.63	19.68
UPI000037FE5F 256	TRNA pseudouridine synthase B	0	0	35.98
UPI000037FF6B 56	Copper chaperone CopZ	0	0	20.87
UPI00003C504C 44	Exodeoxyribonuclease VII, small subunit	0	21.79	39.39
UPI000037FECC 52	UDP-N-acetylmuramate dehydrogenase	0	0	0
UPI00003C5027 51	Transcriptional regulator, MerR family	0	21.01	38.1
UPI00003C50AA 377	Cystathionine beta-lyase PatB	0	0	0
UPI000037FE26 89	Orotidine 5'-phosphate decarboxylase	0	0	20.07
UPI000037FF87 250	Glucose-1-phosphate thymidylyltransferase	0	15.15	34.31
UPI000037FFFE 109	Glutamate--tRNA ligase	0	0	17.42
UPI0000380018 99	Transcriptional regulator, Rrf2 family	6.66	34.63	56.58
UPI00003C50B4 228	Mur ligase middle domain protein	0	0	13.68
UPI00003C50B6 287	Glyoxalase family protein	0	0	30.35
UPI00003C50AA 196	Cystathionine beta-lyase PatB	0	0	0
UPI000037FFA0 910	Isoleucine--tRNA ligase	0	0	5.64
UPI000037FFFE 107	Glutamate--tRNA ligase	0	0	1.97
UPI00003C5031 88	Flavodoxin	0.22	27.8	30.07
UPI000037FEC8 41	Glutathione-disulfide reductase	0	2.24	26.13
UPI00003C50B4 231	Mur ligase middle domain protein	0	0	26.45
UPI000038005A 77	TIGR01440 family protein	0	0	43.74
UPI00003C50FC 29	Negative regulator of genetic competence ClpC/MecB Negative regulator of genetic competence ClpC/MecB...	0	16.38	27.98
UPI00003C5144 140	Universal stress family protein	0	3.25	29.96
UPI00003C5085 156	Phosphopantothenoylcysteine decarboxylase	0	19.27	44.59
UPI000037FFB5 113	NOL1/NOP2/sun family protein	0	14.78	25.6
UPI00003C502B 35	Tyrosine--tRNA ligase	0	0	15.82
UPI000037FF16 130	GAF domain protein	0	0	0
UPI00003C50B6 93	Glyoxalase family protein	0	0	37.7
UPI00003C5101 229	Acetyl-CoA carboxylase, biotin carboxylase subunit Acetyl-CoA carboxylase, biotin carboxylase subunit...	0	35.31	70.7
UPI00003C5165 485	Septation ring formation regulator EzrA	0	19.35	28.46
UPI00003C516E 24	GMP reductase	0	0	0
UPI00003C5161 516	Ribonuclease J 1	0	0	0
UPI00003C5161 522	Ribonuclease J 1	0	0	0
UPI00003C520A 119	ComE operon protein 2	0	0	10.96
UPI00003C532C 127	Triose-phosphate isomerase	0	0	0
UPI00003C516E 16	GMP reductase	0	0	0.93
UPI00003C52B4 88	Cytidine deaminase	0	0	32.09
UPI00003C51A0 166	Peroxiredoxin	0	0	22.52
UPI00003C520A 9	ComE operon protein 2	0	10.66	40.5
UPI00003C5202 263	DNA-directed RNA polymerase, alpha subunit	0	0	3.25
UPI00003C521A 367	Phosphogluconate dehydrogenase	0	0	0
UPI00003C5386 295	Pyridine nucleotide-disulfide oxidoreductase	0	0	0
UPI000054135E 362	DNA-directed RNA polymerase, beta' subunit	0	0	8.48
UPI00003C532C 187	Triose-phosphate isomerase	0	0	0
UPI00019CBFEB 51	Uncharacterized protein	1.35	0	15.97
UPI000054135E 825	DNA-directed RNA polymerase, beta' subunit	0	5.08	47.7
UPI00003C5374 253	Uncharacterized protein	0	38.13	58.57
UPI0000543C0B 13	ATP-dependent Clp protease, ATP-binding subunit ClpX ATP-dependent Clp protease, ATP-binding subunit Cl...	0	0	24.11
UPI0001B6E321 159	Uracil phosphoribosyltransferase	0	0	0
UPI00003C52B5 140	Deoxyribose-phosphate aldolase	0	0	0
UPI0000542979 40	Ribosomal protein S14p/S29e	0	0	0
UPI00003C52AF 68	Acetyltransferase, GNAT family	0	9.88	27.41
UPI00003C5202 126	DNA-directed RNA polymerase, alpha subunit	0	0	0
UPI00003C5238 356	Serine--tRNA ligase	0	0	0
UPI00003C51F0 352	NAD(P)-specific glutamate dehydrogenase	0	0	2.99
UPI00003C521A 169	Phosphogluconate dehydrogenase	0	0	0
UPI00003C521B 30	Ribosomal protein L32	0	27.79	9.1
UPI00003C520A 122	ComE operon protein 2	0	0	9.44
UPI00003C532C 126	Triose-phosphate isomerase	0	0	0
UPI00003C51F0 322	NAD(P)-specific glutamate dehydrogenase	0	0	0
UPI00003C52B5 58	Deoxyribose-phosphate aldolase	0	0	0
UPI00003C52A4 313	Uncharacterized protein	0	20.38	36.49
UPI00003C52E7 177	Rhodanese-like protein	0	0	8.41
UPI00003C52E7 263	Rhodanese-like protein	0	16.46	41.06
UPI00003C52A4 490	Uncharacterized protein	2.57	25.26	52.53
UPI00003C531D 95	PTS system, mannose/fructose/sorbose family, IIB component PTS system, mannose/fructose/sorbose family, IIB c...	0	5.33	48.76
UPI00003C52B4 55	Cytidine deaminase	0	13.51	27.11
UPI00003C5238 353	Serine--tRNA ligase	0	0	0
UPI00003C52D5 158	Inorganic diphosphatase PpaC	0	0	0
UPI00003C51B4 251	DNA-formamidopyrimidine glycosylase	0	18.57	47.36
UPI00003C5371 52	Dihydrolipoyl dehydrogenase	0	0	0
UPI00003C52E7 281	Rhodanese-like protein	0	0	0
UPI00003C51CD 12	ATP-dependent protease HslVU, peptidase subunit	0	0	0
UPI00003C52E7 28	Rhodanese-like protein	0	0	12.62
UPI00003C52B4 91	Cytidine deaminase	0	0	17.01
UPI00003C538E 9	Bactoprenol glucosyl transferase-like protein	0	0	24.76
UPI00003C52D5 118	Inorganic diphosphatase PpaC	0	0	0
UPI00003C531C 333	Transcriptional regulatory protein LevR	0	0	41.43
UPI00003C5359 197	Shikimate dehydrogenase	0	10.54	14.11
UPI00003C539B 349	N-acetylglucosamine-6-phosphate deacetylase	0	0	0
UPI00003C5348 131	NADH oxidase	0	0	11.66
UPI00003C5348 8	NADH oxidase	0	0	5.78
UPI0001B6E9C8 93	Thioredoxin-disulfide reductase	0	0	0
UPI00003C5376 225	Uncharacterized protein	0	13.93	35.52
UPI00003C5371 47	Dihydrolipoyl dehydrogenase	0	0	0
UPI00003C538E 114	Bactoprenol glucosyl transferase-like protein	0	0	29.99
UPI0001B6E150 484	Transketolase	0	0	0
UPI000054135E 85	DNA-directed RNA polymerase, beta' subunit	0	0	12.84
UPI00003C538F 118	Methylated-DNA--[protein]-cysteine S-methyltransferase Methylated-DNA--[protein]-cysteine S-methyltransfe...	0	16.21	52.12
UPI0000543C0B 115	ATP-dependent Clp protease, ATP-binding subunit ClpX ATP-dependent Clp protease, ATP-binding subunit Cl...	0	18.71	49.71
UPI0000542979 27	Ribosomal protein S14p/S29e	0	0	13.31
UPI0000540771 161	Exodeoxyribonuclease III	0	0	0
UPI0000542B50 78	Uncharacterized protein	42.9	58.05	72.05
UPI00019CCB7F 117	Adenine phosphoribosyltransferase	0	18.31	36.53
UPI00019CC02F 230	Uncharacterized protein	0	0	19.03
UPI0001B6E164 279	Phenylalanine--tRNA ligase, alpha subunit	0	0	31.41
UPI0001B6EC21 156	Uncharacterized protein	0	11.92	54.62
UPI0001B6F07F 273	Methionyl-tRNA formyltransferase	0	0	14.09
UPI0001B6F080 341	Ribosomal RNA small subunit methyltransferase B	0	0	17.45
UPI0000545073 106	Glucosamine-6-phosphate deaminase	0	0	0
UPI00019CC20D 114	Glutamyl aminopeptidase	0	0	0
UPI00005446BE 116	Thymidylate synthase	0	0	13.03
UPI000054135E 899	DNA-directed RNA polymerase, beta' subunit	0	0	2.2
UPI000054135E 55	DNA-directed RNA polymerase, beta' subunit	0	0	19.74
UPI00005446BE 221	Thymidylate synthase	0	0	0
UPI000054100A 294	Lipid kinase, YegS/Rv2252/BmrU family	0	0	12.66
UPI000054135E 82	DNA-directed RNA polymerase, beta' subunit	0	0	0
UPI00003DA0A6 55	Acetyl-CoA carboxylase, carboxyl transferase, beta subunit Acetyl-CoA carboxylase, carboxyl transferase, beta...	1.51	6.94	13.76
UPI000054135E 67	DNA-directed RNA polymerase, beta' subunit	0	0	19.05
UPI00019CBDD9 155	Glyceraldehyde-3-phosphate dehydrogenase, type I	0.93	0	0
UPI000054135E 69	DNA-directed RNA polymerase, beta' subunit	0	0	0
UPI0000542E6E 153	Adenylate kinase	0	17.49	31.05
UPI0000540BB2 32	GTP diphosphokinase	0	18.63	22.23
UPI0000542E6E 150	Adenylate kinase	0	0	0
UPI0000540BB2 501	GTP diphosphokinase	0	0	6.89
UPI0000543674 96	HAD hydrolase, family IA, variant 1	0	7.63	2.84
UPI00003C539B 86	N-acetylglucosamine-6-phosphate deacetylase	0	0	0
UPI00019CBFB6 88	Transcriptional regulator, DeoR family	0	12.52	27.14
UPI0001B6EC68 190	2-dehydropantoate 2-reductase	0	0	35.57
UPI0001B6E281 99	Oxidoreductase, NAD-binding domain protein	0	0	8.42
UPI00019CC20D 238	Glutamyl aminopeptidase	0	0	0
UPI00019CBFB8 7	Galactose-6-phosphate isomerase, LacB subunit	0	0	0
UPI0001B6E0FC 93	Endonuclease III	0	0	0
UPI00019CCA2C 173	Ribosomal protein L2	0	0	0
UPI0001B6E0FC 189	Endonuclease III	0	0	9.87
UPI00019CCB55 16	Ribosomal protein L28	0	0	0
UPI00019CCA7F 22	Glycine cleavage H-protein	0	7.59	43.2
UPI0001B6E499 170	DNA-invertase hin	0	4.78	44.57
UPI00019CC454 110	GTP-binding protein YchF	0	0	31.12
UPI0001B6E1AD 93	Copper transport repressor, CopY/TcrY family	0	0	29.96
UPI0001B6CEC3 170	TRNA binding domain protein	0	0	0
UPI0001B6E412 408	Excinuclease ABC, A subunit	0	0	1.29
UPI0001B6D2E9 24	Enoyl-[acyl-carrier-protein] reductase	0	25.6	74.73
UPI00019CD000 262	Ribose-phosphate diphosphokinase	0	25.51	39.42
UPI00019CCC77 98	Ribonuclease III	0	9.72	28.67
UPI0001B6E03A 185	DTDP-glucose 4,6-dehydratase	0	0	0
UPI0001B6E15A 108	Beta-hydroxyacyl-(Acyl-carrier-protein) dehydratase FabZ Beta-hydroxyacyl-(Acyl-carrier-protein) dehydratas...	0	14.65	21.35
UPI00019CC911 65	2,3-bisphosphoglycerate-dependent phosphoglycerate mutase 2,3-bisphosphoglycerate-dependent phosphoglycerate...	0	0	0
UPI0001B6EAF5 48	Glutamine ABC transporter, ATP-binding protein GlnQ Glutamine ABC transporter, ATP-binding protein Gln...	0	0	37.44
UPI0001B6E289 277	Aminotransferase AlaT	0	13.82	45.69
UPI0001B6E1DF 36	CBS domain protein	0	0	15.76
UPI0001B6E164 271	Phenylalanine--tRNA ligase, alpha subunit	0	0	38.77
UPI0001B6E075 271	Phosphoglycerate kinase	0	0	12.99
UPI0001B6EBAF 26	Uncharacterized protein	0	10.61	47.37
UPI0001B6EC61 280	TRNA uridine 5-carboxymethylaminomethyl modification enzyme GidA TRNA uridine 5-carboxymethylaminomethyl modificati...	0	0	17.65
UPI0001B6EC3E 124	Sigma-54 interaction domain protein	0	0	14.36
UPI0001B6E147 176	DNA repair protein RecO	0	0	21.71
UPI0001B6F08F 258	Glycoprotease GCP	0	22.58	49.08
UPI00019CC454 105	GTP-binding protein YchF	0	0	24.58
UPI0001B6D39A 224	Citrate (Pro-3S)-lyase, beta subunit	0	0	26.05
UPI0001B6EBDA 160	Transcriptional regulator, LacI family	0	27.62	47.4
UPI0001B6E9C8 109	Thioredoxin-disulfide reductase	0	0	14.05
UPI0001B6EEEF 33	Phosphoenolpyruvate-dependent sugar phosphotransferase system, EIIA 2 Phosphoenolpyruvate-dependent sugar phosphotransfe...	0	0	43.6
UPI0001B6EFB5 123	Uncharacterized protein	0	3.66	36.95
UPI0001B6EED6 188	Proline--tRNA ligase	0	0	0
UPI0001B6EEE4 239	Sucrose-6-phosphate hydrolase	0	0	0
UPI0001B6EEE4 261	Sucrose-6-phosphate hydrolase	0	0	0
UPI0001EB7AA4 267	UDP-glucose 4-epimerase	0	0	0
UPI0001B6F0C6 17	3-dehydroquinate dehydratase, type I	0	19.69	54.05
UPI0001B6EEDD 17	Glucose-specific phosphotransferase enzyme IIA component Glucose-specific phosphotransferase enzyme IIA com...	0	0	16.61
UPI0001B6EFD0 203	GDP-L-fucose synthetase	0	0	21.62
UPI0001B6E49B 258	Translation elongation factor G	0	3.87	25.51
UPI0001B6E037 96	Methionine aminopeptidase, type I	0	0	10.82
UPI0001B6E948 139	UbiC transcription regulator-associated domain protein UbiC transcription regulator-associated domain pro...	0	0	11.6
UPI0001B6EBCC 10	DNA-binding helix-turn-helix protein	0	0	0
UPI0001B6E289 85	Aminotransferase AlaT	0	18.91	36.37
UPI00019CCBC9 40	Ribosomal protein L33	0	15.77	22.74
UPI0001B6DFF7 34	2-dehydro-3-deoxyphosphogluconate aldolase/4-hydroxy-2-oxoglutarate aldolase 2-dehydro-3-deoxyphosphogluconate aldolase/4-hydro...	0	0	7.55
UPI0001B6EBE7 214	Manganese ABC transporter substrate-binding lipoprotein Manganese ABC transporter substrate-binding lipopr...	0	0	0
UPI0001B6E321 24	Uracil phosphoribosyltransferase	0	4.08	20.97
UPI0001B6E215 415	GTP-binding protein TypA	0	7.11	40.11
UPI0001B6E49B 389	Translation elongation factor G	0	9.01	20.64
UPI0001B6EACE 193	EDD domain protein, DegV family	0	46.02	54.5
UPI0001B6E499 177	DNA-invertase hin	0	0	33.01
UPI00019CCB7F 64	Adenine phosphoribosyltransferase	0	9.92	15.36
UPI0001B6EC68 204	2-dehydropantoate 2-reductase	0	0	15.9
UPI0001B6EC66 32	Phosphoglycerate mutase family protein	0	0	1.67
UPI0001B6EC68 296	2-dehydropantoate 2-reductase	0	0	20.02
UPI0001B6EE3D 178	ATP-dependent DNA helicase PcrA	0	0	24.61
UPI0001B6EEE4 421	Sucrose-6-phosphate hydrolase	0	0	0
UPI0001B6EED6 524	Proline--tRNA ligase	0	0	0
UPI0001B6EEEF 8	Phosphoenolpyruvate-dependent sugar phosphotransferase system, EIIA 2 Phosphoenolpyruvate-dependent sugar phosphotransfe...	0	0	26.61
UPI0001B6EEEF 135	Phosphoenolpyruvate-dependent sugar phosphotransferase system, EIIA 2 Phosphoenolpyruvate-dependent sugar phosphotransfe...	0	0	31.17
UPI0001B6EFD0 111	GDP-L-fucose synthetase	53.67	51.79	43
UPI0001B6EFC9 41	Ribosome biogenesis GTPase YqeH	0	0	9.19
UPI0001EB7C4A 186	6-phospho-beta-glucosidase GmuD	0	0	0
UPI0001B6F089 97	Ribose operon repressor	0	0	14.19
UPI0001B6F152 827	Preprotein translocase, SecA subunit	0	0	0
UPI0001B6EFD0 44	GDP-L-fucose synthetase	0	0.29	33.18
UPI0001EB7AA5 231	Ribosomal protein S2	0	35.95	55.28
UPI0001B6F123 237	Inosine-uridine preferring nucleoside hydrolase	0	0	26.87
UPI0001B6F080 376	Ribosomal RNA small subunit methyltransferase B	0	0	0
UPI0001B6F156 58	Phosphate ABC transporter, ATP-binding protein	0	5.84	43.3
UPI0001B6F051 333	Competence/damage-inducible protein CinA domain protein Competence/damage-inducible protein CinA domain pr...	0	8.29	21.65
UPI0001BCBD5D 89	Toxin-antitoxin system, toxin component, MazF family Toxin-antitoxin system, toxin component, MazF fami...	0	0	14.19
UPI0001B6F1E9 114	NAD dependent epimerase/dehydratase family protein NAD dependent epimerase/dehydratase family protein...	0	0	2.51
UPI0001B6F152 829	Preprotein translocase, SecA subunit	0	0	0
UPI0001B6F00B 83	Mannose-1-phosphate guanylyltransferase/mannose-6-phosphate isomerase Mannose-1-phosphate guanylyltransferase/mannose-6-...	0	0	60.62
UPI0001EB7201 131	S-ribosylhomocysteinase LuxS	0	0	0.68
UPI0001EB7654 185	Fructose-1,6-bisphosphate aldolase, class II	0	0	0
UPI0001EB7974 140	Universal stress family protein	0	0	18.35
UPI0001B6EFD0 149	GDP-L-fucose synthetase	0	30.08	47.55
UPI0001EB779A 303	TRNA adenylyltransferase	0	0	0
UPI0001EB7EC3 110	Translation elongation factor Tu	0	15.54	35.34
UPI0001EB7627 634	Uncharacterized protein	0	0	11.69
UPI0001EB7980 14	Ribosomal protein L33	0	0	0
UPI0001B6F343 213	Universal bacterial protein YeaZ	0	55.96	50.77
UPI0001B6F1ED 45	Uncharacterized protein	0	0	30.96
UPI0001CEA573 7	Lactoylglutathione lyase	0	15.76	22.21
UPI0001B6F20A 13	D-ala D-ala ligase protein	21.75	43.2	49.42
UPI0001CEB89E 72	Acetyltransferase, GNAT family	0	0	25.51
UPI0001CEA3A5 219	6-phosphofructokinase	0	0	0
UPI0001EB7AA4 203	UDP-glucose 4-epimerase	0	0	0
UPI0001EB7EA8 683	DNA-directed RNA polymerase, beta subunit	0	13.65	0
UPI0001CEB882 638	DNA topoisomerase IV, A subunit	0	0	35.4
UPI0001EB7C4B 108	Oxidoreductase, aldo/keto reductase family protein Oxidoreductase, aldo/keto reductase family protein...	0	0	15.24
UPI0001EB7AB4 274	Pseudouridine synthase, RluA family	0	2.27	6.04
UPI0001B90007 322	Peptide chain release factor 3	0	0	31.23
UPI0001EB7639 128	Transcriptional regulator	0	25.54	35.83
UPI0001CEB89F 342	Ribonuclease R	0	0	0
UPI0001EB7D6F 22	DNA polymerase III, delta subunit	0	0	19.46
UPI0001EB74D6 217	Branched-chain-amino-acid transaminase	0	0	16.64
UPI0001EB7980 17	Ribosomal protein L33	0	0	0
UPI0001EB71DD 112	DTMP kinase	0	10.29	26.39
UPI0001CEA502 55	UDP-N-acetylmuramoyl-L-alanyl-D-glutamate--L-lysine ligase UDP-N-acetylmuramoyl-L-alanyl-D-glutamate--L-lysin...	0	0	6.51
UPI0001B6F84A 14	Uncharacterized protein	0	11.26	46.77
UPI0001EB7980 41	Ribosomal protein L33	0	0	0
UPI0001EB7810 180	Phosphate acetyltransferase	0	0	0
UPI0001EB7654 161	Fructose-1,6-bisphosphate aldolase, class II	0	0	0
UPI0001EB7D7C 36	Glutaredoxin	0	0	56.26
UPI0001EB810A 22	Dihydroorotate oxidase	0	0	0
UPI0001EB8501 153	GMP synthase domain protein	0	0	0
UPI0002825EE1 300	Phosphoribosylaminoimidazole carboxylase, ATPase subunit Phosphoribosylaminoimidazole carboxylase, ATPase s...	0	0	25.04
UPI000282610C 219	Cyclopropane-fatty-acyl-phospholipid synthase	0	5.81	21.52
UPI0001EB84FF 213	ABC transporter, ATP-binding protein	0	24.15	52.3
UPI0001EB810B 190	Amidase	0	0	0
UPI0002829770 144	Alanine racemase	0	0	2.85
UPI00027C7270 233	Glycine--tRNA ligase, alpha subunit	0	0	0
UPI00028259B6 80	Glucuronate isomerase	0	0	0
UPI0001EB858A 22	PTS system, Lactose/Cellobiose specific IIB subunit PTS system, Lactose/Cellobiose specific IIB subuni...	0	0	43.18
UPI00028263DC 171	Glycosyltransferase, group 1 family protein	0	19.93	24.29
UPI0002825BD7 67	Pyrroline-5-carboxylate reductase	0	0	14.68
UPI0002825DEC 61	YigZ family protein	0	5.09	22.52
UPI0002825DBA 205	DNA-binding helix-turn-helix protein	0	0	6.9
UPI0001EB7EC6 200	Phosphopentomutase	0	0	0
UPI0001EB84FF 23	ABC transporter, ATP-binding protein	0	21.13	39.47
UPI0002829771 20	Alanine racemase domain protein	0	0	19.48
UPI000037FAFE 10	Protein hit	0	0	6.98
UPI000037FB03 269	Adenine deaminase	0	0	9.62
UPI000037FAFE 7	Protein hit	0	0	0
UPI000037FBBD 61	Uncharacterized protein	0	0	28.62
UPI000037FAFE 145	Protein hit	0	15.55	28.65
UPI000037FB03 580	Adenine deaminase	1.18	43.74	37.35
UPI000037FB0C 206	Acetate kinase	0	0	0
UPI0001EB798A 412	NlpC/P60 family protein	31.63	20.04	54.06
